# Supplementary material for: Ionic Strength Investigation on the Interaction Between miR-155 and a PNA-Based Probe by Atomic Force Spectroscopy
Source: Biomolecules. 2025 Apr 28;15(5):634. doi: 10.3390/biom15050634 (PMC12109014; doi:10.3390/biom15050634)
Supplement: Supplementary file 1 [file biomolecules-15-00634-s001.zip]

Archive with 1 entries (1 files):
- biomolecules-3570899-supplementary.pdf
